# Supplementary material for: Transcriptomic changes in porcine articular cartilage one year following disruption of the anterior cruciate ligament
Source: PLoS One. 2023 May 3;18(5):e0284777. doi: 10.1371/journal.pone.0284777 (PMC10156018; doi:10.1371/journal.pone.0284777)
Supplement: S2 Appendix — (XLSX) [file pone.0284777.s002.xlsx]

## Sheet: Sheet1
1, 4 WK	RIN	Wgt	Age	Sex	conc	AC Uniquely mapped reads number	AC Uniquely mapped reads %					52 WK	AC Uniquely mapped reads number	AC Uniquely mapped reads %	age	sex	weight	RIN	conc pg/µl	260/280	260/230		Translab conc pg/µl
CON1	6.4	58	17.1	M	35	10225850	94.12				S49	CON52_1	26176639	81	15	CM	54	7.3	2430	1.57	0.77		8.6
CON2	6	53	17.7667	F	33	14506120	95.23				S54	CON52_2	26471173	83.41	16	F	42	5.8	1590	1.46	0.35		9.7
CON3	5	50	18	M	69	9317488	58.61				S58	CON52_3	34153268	75.03	17	F	54	5.8	6430	1.64	1.25		13.9
CON4	6.7	50	18.4	F	45	12047591	90.79				S63	CON52_4	35222253	78.8	14	CM	60	6.9	12900	1.68	0.73		28.5
CON5	5.5	55	16.3667	F	23	12048324	82.51				S65	CON52_5	32042821	76.91	15	F	55	5.9	4110	1.54	1.16		18.1
CON6	6.1	54	16.1333	M	39	11482588	69.67				S70	CON52_6	29948321	76.3	15	CM	47	4.8	22900	1.89	1.33		36
INJS1	6.9	57	17.9333	M	55	8510023	87.27				S74	CON52_7	31106876	76.06	17	CM	56	6.4	22100	1.7	1.18		31.4
INJS2	8.7	55	17.3	F	103	14741500	96.23				S79	CON52_8	29850510	82.52	13	F	50	5.4	33800	1.91	1.76		40
INJS3	7	54	18.0667	F	66	13071700	93.73				S81	CON52_9	25274076	68.96	15	F	55	6.6	24600	1.66	1.62		39
INJS4	5.7	50	15.9667	M	95	15755450	95.08				S86	CON52_10	26409472	83.58	15	CM	40	6.1	27500	1.85	1.54		37.1
INJS5	6.2	57	19.2333	M	93	13322159	93.19				S90	CON52_11	26400337	78.31	15	CM	50	5.8	31200	1.85	1.6		38.5
INJS6	6.7	54	18.5667	F	89	15675892	92.19				S95	CON52_12	33781471	77.1	13	F	47	6.1	16300	1.79	1.39		24.4
RCNS1	6.7	60	15.6	M	83	10854430	93.86				S50	INJ52_1	31508235	82.72	17	F	54	5.5	34300	1.94	1.96		40.3
RCNS2	6.4	50	16.8	F	66	28489904	95.92				S51	INJ52_2	36108634	82.64	17	F	56	6.6	7530	1.9	2.02		30.5
RCNS3	7	55	18.4333	M	114	10653765	95.43				S52	INJ52_3	46594530	83.43	17	CM	54	7	12600	1.81	1.54		30.9
RCNS4	8	47	17.7333	F	43	24099188	93.67				S53	INJ52_4	24066796	82.74	16	CM	55	5.2	43700	1.84	1.13		49.5
RCNS5	8.1	55	19.3667	F	47	8107031	80.63				S55	INJ52_5	26493696	86.21	14	CM	60	5.2	29800	1.84	1.72		33.1
RCNS6	6.6	58	15.5	M	148	16431194	90.78				S56	INJ52_6	29149264	82.79	13	F	45	5.8	39500	1.86	1.69		52
REPS1	7.2	57	15.4667	M	53	8890969	91				S57	INJ52_7	29846554	71.58	15	CM	54	5.8	17400	1.82	1.45		29.5
REPS2	7.1	50	16.8	F	17	17879225	96.37				S59	INJ52_8	31753542	75.44	14	F	50	5.4	29100	1.94	0.99		36.5
REPS3	7.2	48	17.7	F	111	8927246	95.76				S60	INJ52_9	38404734	77.34	17	F	54	6.3	31800	1.94	1.88		41.6
REPS4	6.1	51	16.2333	M	149	16066717	95.74				S61	INJ52_10	34431146	78	16	CM	55	5.6	33700	1.91	1.57		40.9
REPS5	6.4	60	17.8333	M	97	10681486	95.52				S62	INJ52_11	31121538	79.21	16	F	42	5.4	36500	1.94	1.73		50.8
REPS6	7.2	56	20.2667	F	32	13225496	96.42				S64	INJ52_12	27179679	72.47	12	CM	55	4.8	36600	1.8	1.66		55.3
INJL1	7.6	55	17.4333	F	122	10079170	93.47				S66	RCN52_1	26373756	74.23	17	CM	56	5.6	34100	1.94	1.12		40.9
INJL2	5.3	55	17.7	M	45	12553985	73.4				S67	RCN52_2	15940067	75.63	16	F	50	6.3	21700	1.67	1.29		37.2
INJL3	4.9	55	18.2	M	108	10013773	95.71				S68	RCN52_3	37975011	78.09	16	CM	55	6.5	19700	1.71	1.1		28.6
INJL4	10	49	16.8667	F	99	6904063	36				S69	RCN52_4	33587109	79.9	18	F	55	5.5	44200	1.79	1.62		68.2
INJL5	6.9	58	15.2667	M	95	9330871	79.69				S71	RCN52_5	31646259	79.96	13	F	50	5.2	36600	1.93	1.72		38.7
INJL6	7.2	60	17.1333	F	201	14392561	95.79				S72	RCN52_6	28597267	70.64	13	CM	50	4.9	53200	1.92	1.78		53.7
RCNL1	6.7	52	17.1667	F	121	7809770	78.4				S73	RCN52_7	24785760	73.05	15	F	55	5.7	29300	1.72	1.21		41
RCNL2	6	56	17.9667	M	79	13887497	95.71				S75	RCN52_8	25680358	78.69	17	CM	54	6.5	30400	1.81	1.4		34.6
RCNL3	6.6	50	18.6667	F	60	7351307	95.28				S76	RCN52_9	33178262	79.92	17	CM	56	5.5	20100	1.65	1.13		32.9
RCNL4	7.4	57	18.2667	M	275	13986477	95.42				S77	RCN52_10	31367845	78.54	15	F	54	6.3	19600	1.73	1.26		33.6
RCNL5	7.2	55	16.8667	F	177	8325587	96.02				S78	RCN52_11	43584367	80.03	15	CM	47	4.5	18500	1.66	0.94		41.8
RCNL6	8.5	56	17.8333	M	22	13698287	95.92				S80	RCN52_12	29970607	74.71	13	F	40	4.9	19000	1.79	1.34		27.3
REPL1	6.1	56	17.7667	F	101	9168344	95.58				S82	REP52_1	28279567	77.41	15	CM	50	6.4	12700	1.64	1.02		22.3
REPL2	7.2	50	18.3333	M	39	17520716	96.41				S83	REP52_2	40467714	78.44	16	CM	52	5.2	32100	1.85	1.35		38.5
REPL3	7	47	15.9333	F	18	10601372	95.44				S84	REP52_3	26010768	81.15	14	F	56	5.5	32300	1.77	1.47		44.8
REPL4	9.5	53	16.2667	M	174	7783371	60.48				S85	REP52_4	30506135	78.95	16	F	53	5.5	14400	1.73	1.19		26
REPL5	9.1	52	15.9333	F	108	3925634	47.45				S87	REP52_5	28539518	80.01	13	F	47	5.6	17800	1.79	1.57		23.6
REPL6	9.3	53	15.3	M	130	4495667	44.67				S88	REP52_6	26723014	75.97	13	CM	51	6.3	43500	1.92	1.89		51.7
											S89	REP52_7	38400715	77.29	15	F	55	4.3	7980	1.71	1.12		15.1
											S91	REP52_8	29812227	78.9	18	CM	54	6.2	25100	1.83	1.87		27.1
											S92	REP52_9	26778600	77.5	16	CM	54	6.4	9170	1.6	1.24		18.7
											S93	REP52_10	32638370	77.13	16	F	54	4.6	11100	1.71	1.34		19.7
											S94	REP52_11	26645196	80.3	15	CM	40	5.4	31200	1.92	1.75		37.4
											S96	REP52_12	25202817	74.58	13	F	50	5	9710	1.91	1.35		16.6
	Previous controls			1W Pool			4W Pool			52W controls			52W Pool			52W/controls	1W/prev controls	4W/prev controls	4W/1W	All groups
Demographics	Mean (range)			Mean (range)			Mean (range)			Mean (range)			Mean (range)			p value	p value	p value	p value	p value
Age (mo)	17.2944	16.1333	18.4	17.4889	15.4667	20.2667	17.1611	15.2667	18.6667	15	13	17	15.25	12	18	0.590414				2.24851e-08
Wgt (kg)	53.3333	50	58	54.1111	47	60	53.8333	47	60	50.8333	40	60	52	40	60	0.544974				0.189841
Sex % F	0.5			0.5			0.5			0.5			0.5			1				1
RNA-seq Quality
conc ng/µl	40.6667	23	69	81.1667	17	149	109.667	18	275	17155	1590	33800	26277.5	7530	53200	0.0288493
260/280										1.71167	1.46	1.91	1.81222	1.6	1.94	0.0441517								previous CON Age	1W Age	4W Age	52W CON Age	52 W Age	previous CON Wgt	1W Wgt	4W Wgt	52W CON Wgt	52W Wgt
260/230										1.22333	0.35	1.76	1.45583	0.94	2.02	0.0972895								17.1	17.9333	17.4333	15	17	58	57	55	54	54
RIN										6.075	4.8	7.3	5.62222	4.3	7	0.0552569								17.7667	17.3	17.7	16	17	53	55	55	42	56
Uniquely mapped reads #	1.16047e+07	9317488	14506120	1.4188e+07	8107031	28489904	1.01016e+07	3925634	17520716	2.97364e+07	25274076	35222253	3.08153e+07	15940067	46594530	0.454921	0.0917028	0.198137	0.0122467					18	18.0667	18.2	17	17	50	54	55	54	54
Uniquely mapped reads %	81.8217	58.61	95.23	93.2661	80.63	96.42	81.7133	36	96.41	78.165	68.96	83.58	78.2108	70.64	86.21	0.972973	0.11787	0.989104	0.0316744					18.4	15.9667	16.8667	14	16	50	50	49	60	55
																								16.3667	19.2333	15.2667	15	14	55	57	58	55	60
																								16.1333	18.5667	17.1333	15	13	54	54	60	47	45
																									15.6	17.1667	17	15		60	52	56	54
																									16.8	17.9667	13	14		50	56	50	50
																									18.4333	18.6667	15	17		55	50	55	54
																									17.7333	18.2667	15	16		47	57	40	55
																									19.3667	16.8667	15	16		55	55	50	42
																									15.5	17.8333	13	12		58	56	47	55
																									15.4667	17.7667		17		57	56		56
																									16.8	18.3333		16		50	50		50
																									17.7	15.9333		16		48	47		55
																									16.2333	16.2667		18		51	53		55
																									17.8333	15.9333		13		60	52		50
																									20.2667	15.3		13		56	53		50
																												15					55
																												17					54
																												17					56
																												15					54
																												15					47
																												13					40
																												15					50
																												16					52
																												14					56
																												16					53
																												13					47
																												13					51
																												15					55
																												18					54
																												16					54
																												16					54
																												15					40
																												13					50

## Sheet: Sheet2
Anova: Single Factor
SUMMARY
Groups	Count	Sum	Average	Variance
previous CON Age	6	103.767	17.2944	0.837963
1W Age	18	314.8	17.4889	1.97556
4W Age	18	308.9	17.1611	1.10683
52W CON Age	12	180	15	1.63636
52 W Age	36	549	15.25	2.65
ANOVA
Source of Variation	SS	df	MS	F	P-value	F crit
Between Groups	103.46	4	25.865	13.1381	2.24851e-08	2.47902
Within Groups	167.34	85	1.96871
Total	270.801	89

## Sheet: Sheet3
Anova: Single Factor
SUMMARY
Groups	Count	Sum	Average	Variance
previous CON Wgt	6	320	53.3333	9.46667
1W Wgt	18	974	54.1111	15.5163
4W Wgt	18	969	53.8333	11.3235
52W CON Wgt	12	610	50.8333	35.6061
52W Wgt	36	1872	52	21.1429
ANOVA
Source of Variation	SS	df	MS	F	P-value	F crit
Between Groups	120.778	4	30.1944	1.56948	0.189841	2.47902
Within Groups	1635.28	85	19.2386
Total	1756.06	89
