# Supplementary material for: Transcriptomic changes in porcine articular cartilage one year following disruption of the anterior cruciate ligament
Source: PLoS One. 2023 May 3;18(5):e0284777. doi: 10.1371/journal.pone.0284777 (PMC10156018; doi:10.1371/journal.pone.0284777)
Supplement: S4 Appendix — (XLSX) [file pone.0284777.s004.xlsx]

## Sheet: Sheet1
Sample Name: 1-Week and 4-Week	% Dups	% GC	M Seqs			Sample Name: 52-Week	% Dups	% GC	M Seqs
CON1_R1	0.654	0.52	10.9			CON_Week52_1_R1	0.539	0.54	32.3
CON1_R2	0.644	0.52	10.9			CON_Week52_1_R2	0.565	0.55	32.3
CON2_R1	0.689	0.51	15.2			CON_Week52_2_R1	0.555	0.54	31.7
CON2_R2	0.68	0.51	15.2			CON_Week52_2_R2	0.586	0.55	31.7
CON3_R1	0.721	0.53	15.9			CON_Week52_3_R1	0.475	0.54	45.5
CON3_R2	0.721	0.53	15.9			CON_Week52_3_R2	0.461	0.55	45.5
CON4_R1	0.7	0.53	13.3			CON_Week52_4_R1	0.433	0.52	44.7
CON4_R2	0.693	0.53	13.3			CON_Week52_4_R2	0.429	0.52	44.7
CON5_R1	0.622	0.51	14.6			CON_Week52_5_R1	0.464	0.54	41.7
CON5_R2	0.613	0.51	14.6			CON_Week52_5_R2	0.478	0.54	41.7
CON6_R1	0.721	0.53	16.5			CON_Week52_6_R1	0.472	0.55	39.2
CON6_R2	0.713	0.53	16.5			CON_Week52_6_R2	0.472	0.56	39.2
ACLT_Week4_1_R1	0.602	0.53	10.8			CON_Week52_7_R1	0.458	0.53	40.9
ACLT_Week4_1_R2	0.592	0.53	10.8			CON_Week52_7_R2	0.455	0.54	40.9
ACLT_Week4_2_R1	0.713	0.52	17.1			CON_Week52_8_R1	0.389	0.51	36.2
ACLT_Week4_2_R2	0.704	0.52	17.1			CON_Week52_8_R2	0.406	0.51	36.2
ACLT_Week4_3_R1	0.512	0.51	10.5			CON_Week52_9_R1	0.563	0.59	36.6
ACLT_Week4_3_R2	0.511	0.51	10.5			CON_Week52_9_R2	0.56	0.59	36.6
ACLT_Week4_4_R1	0.858	0.54	19.2			CON_Week52_10_R1	0.456	0.53	31.6
ACLT_Week4_4_R2	0.853	0.54	19.2			CON_Week52_10_R2	0.461	0.53	31.6
ACLT_Week4_5_R1	0.619	0.52	11.7			CON_Week52_11_R1	0.382	0.52	33.7
ACLT_Week4_5_R2	0.61	0.52	11.7			CON_Week52_11_R2	0.389	0.53	33.7
ACLT_Week4_6_R1	0.568	0.5	15			CON_Week52_12_R1	0.493	0.53	43.8
ACLT_Week4_6_R2	0.559	0.5	15			CON_Week52_12_R2	0.493	0.54	43.8
ACLT_Week1_1_R1	0.629	0.53	9.8			ACLT_Week52_1_R1	0.462	0.53	38.1
ACLT_Week1_1_R2	0.63	0.53	9.8			ACLT_Week52_1_R2	0.486	0.54	38.1
ACLT_Week1_2_R1	0.653	0.52	15.3			ACLT_Week52_2_R1	0.578	0.53	43.7
ACLT_Week1_2_R2	0.644	0.52	15.3			ACLT_Week52_2_R2	0.608	0.53	43.7
ACLT_Week1_3_R1	0.557	0.51	13.9			ACLT_Week52_3_R1	0.548	0.53	55.8
ACLT_Week1_3_R2	0.547	0.51	13.9			ACLT_Week52_3_R2	0.571	0.53	55.8
ACLT_Week1_4_R1	0.607	0.5	16.6			ACLT_Week52_4_R1	0.496	0.54	29.1
ACLT_Week1_4_R2	0.598	0.5	16.6			ACLT_Week52_4_R2	0.526	0.54	29.1
ACLT_Week1_5_R1	0.678	0.52	14.3			ACLT_Week52_5_R1	0.464	0.51	30.7
ACLT_Week1_5_R2	0.676	0.52	14.3			ACLT_Week52_5_R2	0.492	0.51	30.7
ACLT_Week1_6_R1	0.636	0.51	17			ACLT_Week52_6_R1	0.572	0.55	35.2
ACLT_Week1_6_R2	0.627	0.51	17			ACLT_Week52_6_R2	0.599	0.56	35.2
RECON_Week4_1_R1	0.629	0.52	10			ACLT_Week52_7_R1	0.522	0.57	41.7
RECON_Week4_1_R2	0.629	0.52	10			ACLT_Week52_7_R2	0.514	0.58	41.7
RECON_Week4_2_R1	0.595	0.51	14.5			ACLT_Week52_8_R1	0.469	0.53	42.1
RECON_Week4_2_R2	0.585	0.51	14.5			ACLT_Week52_8_R2	0.461	0.54	42.1
RECON_Week4_3_R1	0.59	0.53	7.7			ACLT_Week52_9_R1	0.405	0.51	49.7
RECON_Week4_3_R2	0.578	0.53	7.7			ACLT_Week52_9_R2	0.402	0.52	49.7
RECON_Week4_4_R1	0.569	0.52	14.7			ACLT_Week52_10_R1	0.421	0.52	44.1
RECON_Week4_4_R2	0.558	0.52	14.7			ACLT_Week52_10_R2	0.423	0.53	44.1
RECON_Week4_5_R1	0.573	0.53	8.7			ACLT_Week52_11_R1	0.496	0.55	39.3
RECON_Week4_5_R2	0.572	0.53	8.7			ACLT_Week52_11_R2	0.504	0.55	39.3
RECON_Week4_6_R1	0.626	0.52	14.3			ACLT_Week52_12_R1	0.553	0.59	37.5
RECON_Week4_6_R2	0.618	0.52	14.3			ACLT_Week52_12_R2	0.552	0.59	37.5
RECON_Week1_1_R1	0.661	0.52	11.6			RECON_Week52_1_R1	0.494	0.56	35.5
RECON_Week1_1_R2	0.652	0.52	11.6			RECON_Week52_1_R2	0.49	0.56	35.5
RECON_Week1_2_R1	0.679	0.52	29.7			RECON_Week52_2_R1	0.45	0.57	21.1
RECON_Week1_2_R2	0.668	0.52	29.7			RECON_Week52_2_R2	0.455	0.58	21.1
RECON_Week1_3_R1	0.555	0.51	11.2			RECON_Week52_3_R1	0.484	0.54	48.6
RECON_Week1_3_R2	0.553	0.51	11.2			RECON_Week52_3_R2	0.49	0.55	48.6
RECON_Week1_4_R1	0.624	0.52	25.7			RECON_Week52_4_R1	0.433	0.54	42
RECON_Week1_4_R2	0.614	0.52	25.7			RECON_Week52_4_R2	0.442	0.54	42
RECON_Week1_5_R1	0.599	0.53	10.1			RECON_Week52_5_R1	0.416	0.52	39.6
RECON_Week1_5_R2	0.589	0.53	10.1			RECON_Week52_5_R2	0.418	0.53	39.6
RECON_Week1_6_R1	0.705	0.51	18.1			RECON_Week52_6_R1	0.615	0.58	40.5
RECON_Week1_6_R2	0.693	0.51	18.1			RECON_Week52_6_R2	0.589	0.59	40.5
REPAIR_Week4_1_R1	0.557	0.52	9.6			RECON_Week52_7_R1	0.461	0.56	33.9
REPAIR_Week4_1_R2	0.55	0.52	9.6			RECON_Week52_7_R2	0.458	0.56	33.9
REPAIR_Week4_2_R1	0.614	0.53	18.2			RECON_Week52_8_R1	0.449	0.55	32.6
REPAIR_Week4_2_R2	0.607	0.53	18.2			RECON_Week52_8_R2	0.453	0.55	32.6
REPAIR_Week4_3_R1	0.525	0.52	11.1			RECON_Week52_9_R1	0.458	0.53	41.5
REPAIR_Week4_3_R2	0.523	0.52	11.1			RECON_Week52_9_R2	0.47	0.53	41.5
REPAIR_Week4_4_R1	0.722	0.54	12.9			RECON_Week52_10_R1	0.47	0.53	39.9
REPAIR_Week4_4_R2	0.717	0.54	12.9			RECON_Week52_10_R2	0.473	0.54	39.9
REPAIR_Week4_5_R1	0.704	0.53	8.3			RECON_Week52_11_R1	0.449	0.52	54.5
REPAIR_Week4_5_R2	0.695	0.53	8.3			RECON_Week52_11_R2	0.453	0.53	54.5
REPAIR_Week4_6_R1	0.744	0.53	10.1			RECON_Week52_12_R1	0.555	0.56	40.1
REPAIR_Week4_6_R2	0.743	0.53	10.1			RECON_Week52_12_R2	0.554	0.57	40.1
REPAIR_Week1_1_R1	0.58	0.51	9.8			REPAIR_Week52_1_R1	0.463	0.55	36.5
REPAIR_Week1_1_R2	0.578	0.51	9.8			REPAIR_Week52_1_R2	0.474	0.56	36.5
REPAIR_Week1_2_R1	0.681	0.53	18.6			REPAIR_Week52_2_R1	0.546	0.55	51.6
REPAIR_Week1_2_R2	0.675	0.53	18.6			REPAIR_Week52_2_R2	0.551	0.56	51.6
REPAIR_Week1_3_R1	0.578	0.53	9.3			REPAIR_Week52_3_R1	0.46	0.53	32.1
REPAIR_Week1_3_R2	0.566	0.53	9.3			REPAIR_Week52_3_R2	0.463	0.54	32.1
REPAIR_Week1_4_R1	0.624	0.51	16.8			REPAIR_Week52_4_R1	0.5	0.55	38.6
REPAIR_Week1_4_R2	0.608	0.51	16.8			REPAIR_Week52_4_R2	0.506	0.55	38.6
REPAIR_Week1_5_R1	0.557	0.49	11.2			REPAIR_Week52_5_R1	0.468	0.53	35.7
REPAIR_Week1_5_R2	0.555	0.49	11.2			REPAIR_Week52_5_R2	0.466	0.54	35.7
REPAIR_Week1_6_R1	0.654	0.52	13.7			REPAIR_Week52_6_R1	0.521	0.57	35.2
REPAIR_Week1_6_R2	0.643	0.52	13.7			REPAIR_Week52_6_R2	0.51	0.57	35.2
						REPAIR_Week52_7_R1	0.461	0.54	49.7
						REPAIR_Week52_7_R2	0.47	0.55	49.7
						REPAIR_Week52_8_R1	0.47	0.53	37.8
						REPAIR_Week52_8_R2	0.467	0.54	37.8
						REPAIR_Week52_9_R1	0.476	0.53	34.6
						REPAIR_Week52_9_R2	0.474	0.53	34.6
						REPAIR_Week52_10_R1	0.465	0.54	42.3
						REPAIR_Week52_10_R2	0.473	0.54	42.3
						REPAIR_Week52_11_R1	0.453	0.54	33.2
						REPAIR_Week52_11_R2	0.466	0.54	33.2
						REPAIR_Week52_12_R1	0.502	0.56	33.8
						REPAIR_Week52_12_R2	0.495	0.56	33.8
